# Supplementary material for: Mechanistic Studies on the Synthesis of Pyrrolidines and Piperidines via Copper-Catalyzed Intramolecular C–H Amination
Source: Organometallics. 2022 Apr 29;41(9):1099–105. doi: 10.1021/acs.organomet.2c00095 (PMC9092462; doi:10.1021/acs.organomet.2c00095)
Supplement: Supplementary file 2 — om2c00095_si_002.xyz [file om2c00095_si_002.xyz]

2 
HF   E= -100.486476
F     	  -1.35042000    0.05485900    0.00000000
H 	  -2.28820100    0.05485900    0.00000000
6 
NCMe E= -132.802720
C                  0.11332900    2.06060800    0.02642300
N                  1.27357300    2.06132800    0.02749100
C                 -1.34569900    2.06082700    0.02697200
H                 -1.72316800    2.54351000    0.93450100
H                 -1.72370900    2.60548200   -0.84456700
H                 -1.72388600    1.03395500   -0.00894500
33 
TpBr3Cu(NCMe) E= -24193.547515
Cu                -4.74597400   -2.35345600    1.92278000
 N                 -4.66422100   -3.41397800    3.76270900
 N                 -4.75928900   -4.23730300    0.92819500
 N                 -6.86783100   -2.47104000    2.02624200
 N                 -5.50612300   -4.48107500    3.88177300
 C                 -3.99925000   -3.31688800    4.90682800
 N                 -5.58696400   -5.18691900    1.45287000
 C                 -4.15531300   -4.78700200   -0.11768800
 N                 -7.38697300   -3.67804200    2.39409200
 C                 -7.89427300   -1.65355100    1.82913500
 B                 -6.44397600   -4.87046500    2.70766200
 C                 -5.35522300   -5.04070500    5.10636100
 C                 -4.39092800   -4.32357000    5.80738000
 C                 -5.48940400   -6.32431900    0.72306200
 C                 -4.57467300   -6.11648500   -0.30428800
 C                 -8.73929100   -3.59887000    2.42188000
 C                 -9.11646800   -2.30864000    2.06363900
 H                 -7.08503700   -5.81935100    3.00506400
 C                 -3.13305600    0.13075400    1.15577100
 N                 -3.73683800   -0.81500800    1.44295700
 C                 -2.37705700    1.32076700    0.79611000
 H                 -1.43512200    1.34881300    1.35398300
 H                 -2.15556900    1.31338300   -0.27631000
 H                 -2.95827300    2.21807400    1.03378400
 Br                -4.02901400   -7.32927500   -1.62295800
 Br                -2.91869700   -3.81004600   -1.13695800
 Br                -6.45784400   -7.88273800    1.09539700
 Br                -6.31963600   -6.53525300    5.69048900
 Br                -9.85417200   -5.03237000    2.87757500
 Br               -10.84954600   -1.61261000   1.92487700
 Br                -7.61653400    0.12687900    1.30546200
 Br                -2.72524600   -1.96270100    5.16230100
 Br                -3.76418000   -4.63314500    7.54477400
27
TpBr3Cu E= -24060.705524
Cu                -4.74941100   -2.57742800    1.88640200
 N                 -4.58859900   -3.47889900    3.74247800
 N                 -4.73884100   -4.35591700    0.84003900
 N                 -6.81618700   -2.46139500    2.01065900
 N                 -5.47670500   -4.51269100    3.85784200
 C                 -3.96459300   -3.36700800    4.90832800
 N                 -5.57666000   -5.26614000    1.42453100
 C                 -4.15234400   -4.96601400   -0.18294100
 N                 -7.34304900   -3.67802600    2.34971000
 C                 -7.83626500   -1.62868700    1.84115500
 B                 -6.41982100   -4.88882500    2.67673700
 C                 -5.39076800   -5.03542400    5.10596300
 C                 -4.42715800   -4.33068900    5.82129400
 C                 -5.49869400   -6.43992600    0.75035500
 C                 -4.59203700   -6.29615200   -0.29534600
 C                 -8.69532500   -3.58485200    2.38093100
 C                 -9.06190200   -2.28181500    2.05912400
 H                 -7.08704900   -5.81293000    2.98943400
 Br                -7.53787400    0.16612900    1.38695500
 Br               -10.78843400   -1.56816800   1.94096000
 Br                -9.82526500   -5.01731800    2.79568900
 Br                -6.43000400   -6.47193000    5.70338800
 Br                -3.87726200   -4.60600100    7.58929400
 Br                -2.66457900   -2.04036200    5.16235500
 Br                -6.48189800   -7.96584800    1.20439000
 Br                -4.07420600   -7.57781600   -1.55713900
 Br                -2.91669300   -4.05436100   -1.25699600
69
Brc1 E= -25424.056008
Cu                -4.91053100   -2.57905100    2.08569200
 N                 -5.16987700   -3.69855800    3.98869300
 N                 -4.67814600   -4.50468600    1.16053600
 N                 -6.98916000   -2.63980400    1.84674400
 N                 -6.02219400   -4.76082400    3.86849600
 C                 -4.72824000   -3.71513600    5.24147700
 N                 -5.68498700   -5.38561300    1.43979800
 C                 -3.90777600   -5.08527600    0.24684500
 N                 -7.58595000   -3.84054800    2.10895200
 C                 -7.96418100   -1.78634300    1.54346000
 B                 -6.74019100   -5.06693700    2.52677600
 C                 -6.09931700   -5.42301300    5.04841100
 C                 -5.27950200   -4.78332200    5.97030200
 C                 -5.53343300   -6.50355100    0.68939100
 C                 -4.39872700   -6.35745700   -0.09886200
 C                 -8.92761300   -3.72153900    1.96877600
 C                 -9.22104300   -2.41286500    1.60345300
 H                 -7.45072400   -6.00122500    2.66877400
 C                 -4.96226700    3.59296000    9.28264300
 C                 -5.29510300    4.28987700    8.11890700
 C                 -5.55584100    3.59445900    6.93583400
 C                 -5.48855100    2.19544100    6.89440900
 C                 -5.15267000    1.50735900    8.06982000
 C                 -4.89115000    2.19749400    9.25436000
 H                 -4.76323200    4.13227600   10.20507900
 H                 -5.35656400    5.37525600    8.13226300
 H                 -5.81769900    4.14263500    6.03306500
 H                 -5.09890700    0.42044000    8.05281700
 H                 -4.63824000    1.64606500   10.15652600
 C                 -5.71857500    1.43759200    5.60610600
 H                 -6.37361900    2.01181400    4.93859300
 H                 -6.23569300    0.49236300    5.81882800
 C                 -4.40055200    1.12089200    4.87521500
 H                 -3.89202300    2.05805400    4.61161000
 H                 -3.73427400    0.58747400    5.56559400
 C                 -4.63523400    0.27238300    3.62237300
 H                 -5.23190500    0.82255400    2.89137300
 H                 -5.20546200   -0.62648000    3.89106600
 C                 -3.31299500   -0.16937200    2.99989900
 H                 -2.75395000   -0.78354900    3.70667200
 H                 -2.68106100    0.67463600    2.70424800
 N                 -3.54554900   -1.07578900    1.84366000
 F                 -2.28427000   -1.76930600    1.66555600
 S                 -3.68757700   -0.16678200    0.24005100
 O                 -4.48333900    1.01794700    0.56576300
 O                 -4.13960900   -1.18401000   -0.70219600
 C                 -2.02194700    0.32185400   -0.13352900
 C                 -1.19010600   -0.56395800   -0.82610800
 C                 -1.57699900    1.58180700    0.27375200
 C                  0.11313100   -0.17273500   -1.10543500
 H                 -1.56913300   -1.52845100   -1.14261100
 C                 -0.26442800    1.95083400   -0.01555500
 H                 -2.24821100    2.26261000    0.78589500
 C                  0.59790800    1.08378500   -0.70142200
 H                  0.76955200   -0.85060300   -1.64473400
 H                  0.09222500    2.92978600    0.29236900
 Br                -3.51520700   -2.43303000    5.88519900
 Br                -4.98339400   -5.23889700    7.76292900
 Br                -7.15371300   -6.94487300    5.32856400
 Br                -3.69006600   -7.58027700   -1.32826900
 Br                -2.35502800   -4.26290400   -0.40619600
 Br                -6.69649000   -7.96947600    0.75283700
 Br                -7.59371500   -0.00696800    1.09893900
 Br               -10.90356000   -1.66018600   1.27185100
 Br               -10.13399400   -5.12679900   2.24326400
 C                  2.01425900    1.48625000   -1.02373300
 H                  2.71972600    0.68867100   -0.76360700
 H                  2.12866300    1.67899800   -2.09837900
 H                  2.31042600    2.39338600   -0.48821800
69 
Brc1F E= -25424.047466
Cu                -4.20794300   -1.79569300    1.84838100
 N                 -4.51614300   -3.44690400    3.13544100
 N                 -3.87872800   -3.15533300    0.25488000
 N                 -6.33720200   -1.63766000    1.60542200
 N                 -5.44781900   -4.31371700    2.63455500
 C                 -4.16716000   -3.90659800    4.33069400
 N                 -4.86936900   -4.09955900    0.18246200
 C                 -2.97278200   -3.48783300   -0.66417100
 N                 -6.85782500   -2.81402800    1.14190500
 C                 -7.32701200   -0.74979500    1.59105500
 B                 -6.03272900   -4.12630300    1.20633200
 C                 -5.66913700   -5.30505500    3.53276600
 C                 -4.86624400   -5.08503800    4.64632300
 C                 -4.56881600   -5.00050700   -0.78450800
 C                 -3.35978300   -4.64263400   -1.36638300
 C                 -8.16245200   -2.63686400    0.81589700
 C                 -8.51064500   -1.31787600    1.08374800
 H                 -6.74492500   -5.03597800    0.95732900
 C                 -6.73858800   -3.40516800   -4.88805700
 C                 -6.80099900   -3.59540300   -3.50496500
 C                 -6.60591600   -2.51706100   -2.64257200
 C                 -6.35076000   -1.23085700   -3.14064400
 C                 -6.29261000   -1.05283900   -4.52826500
 C                 -6.48425500   -2.13020000   -5.39730500
 H                 -6.88896500   -4.24419100   -5.56224400
 H                 -7.00093400   -4.58162100   -3.09675200
 H                 -6.64830700   -2.66941200   -1.56765100
 H                 -6.09598900   -0.06167200   -4.93169300
 H                 -6.43639900   -1.97179400   -6.47179000
 C                 -6.08349300   -0.09037900   -2.18416400
 H                 -6.78655900   -0.14421100   -1.34151400
 H                 -6.25681600    0.87356600   -2.67864300
 C                 -4.64789000   -0.14253900   -1.63078600
 H                 -4.47520900   -1.14303700   -1.21809800
 H                 -3.93018700   -0.01500400   -2.45207200
 C                 -4.40536100    0.88745000   -0.52414200
 H                 -5.16008300    0.74064200    0.25139500
 H                 -4.52531800    1.91192800   -0.89496700
 C                 -3.02286500    0.71529300    0.11250100
 H                 -2.24513000    1.26943800   -0.42428800
 H                 -2.72539200   -0.33943400    0.14225900
 N                 -3.01485500    1.26419100    1.47524200
 F                 -3.86381600    0.31971400    2.24723000
 S                 -1.44369800    1.03764100    2.27975800
 O                 -0.58592200    1.98965000    1.56929100
 O                 -1.12542900   -0.39320200    2.32959000
 C                 -1.83817400    1.62652300    3.90501200
 C                 -1.60215000    2.96566900    4.22394600
 C                 -2.40360000    0.73858300    4.82186200
 C                 -1.93963900    3.41284300    5.49824700
 H                 -1.16088700    3.63479300    3.49307000
 C                 -2.73902800    1.21006000    6.08730300
 H                 -2.57832700   -0.29410100    4.54671700
 C                 -2.51215300    2.54800300    6.44527600
 H                 -1.75834700    4.45106900    5.76356900
 H                 -3.18549200    0.52929100    6.80716700
 Br                -4.74626100   -6.12031100    6.20186800
 Br                -2.87363800   -3.02933900    5.36741400
 Br                -6.87636900   -6.70885100    3.25790700
 Br                -5.63975700   -6.47719500   -1.20477900
 Br                -2.45943000   -5.49999900   -2.76515600
 Br                -1.38842100   -2.51644400   -0.90238400
 Br                -9.24314900   -3.98180700    0.09402000
 Br               -10.17267300   -0.49505800   0.82834300
 Br                -7.09337000    0.99077100    2.25003700
 C                 -2.84998400    3.04719400    7.82714600
 H                 -1.95172400    3.07524300    8.45836900
 H                 -3.25485500    4.06470000    7.79631000
 H                 -3.58131100    2.40082600    8.32256800
69
BrTSOx.Add.(S) E= -25424.027683
Cu                -4.79469000   -2.58799000    1.19555700
 N                 -4.48647300   -3.35342700    3.38775300
 N                 -4.84062600   -4.59954100    0.74606300
 N                 -6.91978400   -2.69527600    1.50231500
 N                 -5.46002100   -4.22633700    3.77671800
 C                 -3.82660900   -3.00602600    4.48651300
 N                 -5.58206700   -5.42084400    1.54741000
 C                 -4.22565900   -5.36943300   -0.14624500
 N                 -7.39141900   -3.77303300    2.19311000
 C                 -7.97529800   -1.97769300    1.13219600
 B                 -6.41632000   -4.85478500    2.72817100
 C                 -5.40688600   -4.40415900    5.11954900
 C                 -4.36572100   -3.63238700    5.62560400
 C                 -5.41812900   -6.70324500    1.14166000
 C                 -4.55385400   -6.72171700    0.05190800
 C                 -8.74325900   -3.70940700    2.25940700
 C                 -9.16743500   -2.56597000    1.59032500
 H                 -7.03719100   -5.72807400    3.22932600
 C                 -5.22960400    2.40662300    9.22241000
 C                 -6.21375000    2.89500100    8.35971200
 C                 -6.51195100    2.21100800    7.17927100
 C                 -5.83586800    1.03098600    6.84107100
 C                 -4.85006200    0.55027600    7.71529700
 C                 -4.54864600    1.23073500    8.89637400
 H                 -4.99916300    2.93541100   10.14367700
 H                 -6.75333000    3.80583300    8.60719700
 H                 -7.28243200    2.59344100    6.51273300
 H                 -4.32293100   -0.36960800    7.47127200
 H                 -3.78588900    0.83952900    9.56509000
 C                 -6.12003700    0.31691400    5.53894200
 H                 -7.16774700    0.46414300    5.24615400
 H                 -5.97993800   -0.76391700    5.67338100
 C                 -5.20236000    0.79253100    4.39552500
 H                 -5.36901700    1.86226300    4.21029400
 H                 -4.15775900    0.68564900    4.71382200
 C                 -5.43276400   -0.02145500    3.11965400
 H                 -6.45001800    0.13039400    2.74420500
 H                 -5.34328200   -1.08350300    3.35775000
 C                 -4.43651100    0.32873800    2.01508400
 H                 -3.40547900    0.36362800    2.38680500
 H                 -4.66055000    1.31282000    1.58479800
 N                 -4.49928700   -0.62515500    0.90851000
 F                 -3.00126200   -1.59721200    1.20794100
 S                 -3.91379800   -0.03864200   -0.65562900
 O                 -4.85939100    1.05409700   -0.91449600
 O                 -3.85505700   -1.22349100   -1.50559800
 C                 -2.28742500    0.62891200   -0.40881600
 C                 -2.15091300    1.98600900   -0.10829100
 C                 -1.17824900   -0.21971700   -0.49669300
 C                 -0.87303000    2.49729300    0.11100100
 H                 -3.02271900    2.62979400   -0.06789200
 C                  0.08579700    0.31399900   -0.27683100
 H                 -1.31215500   -1.26850200   -0.73227800
 C                  0.25915200    1.67325100    0.03726200
 H                 -0.75463400    3.55305400    0.33890300
 H                  0.95582500   -0.33347100   -0.34707600
 Br                -3.09835100   -4.62721900   -1.44309400
 Br                -3.97086200   -8.20506000   -0.92980800
 Br                -6.24827000   -8.16622600    1.96191900
 Br                -9.80413400   -4.98331400    3.12719800
 Br                -6.57392800   -5.51508200    6.07222600
 Br                -3.81187200   -3.46958700    7.40758400
 Br                -2.37596700   -1.81777900    4.42329700
 Br               -10.92098000   -1.95496600   1.35186400
 Br                -7.78343900   -0.41462600    0.11375800
 C                  1.63837400    2.22094500    0.30296800
 H                  2.00026800    1.89720000    1.28792900
 H                  2.35984800    1.85987900   -0.43871000
 H                  1.65023000    3.31526300    0.28819100
69
BrMECP c1-c2(S-T) E (S)= -25424.025906 E (T)= -25424.030969
Cu                -4.69949600   -2.58865600    1.65511300
 N                 -4.81197100   -3.52928800    3.72790600
 N                 -4.81381300   -4.54648200    0.95338400
 N                 -6.86211700   -2.52878000    1.66986500
 N                 -5.83808900   -4.42058000    3.86701000
 C                 -4.26879200   -3.38965500    4.93178100
 N                 -5.73614700   -5.37475600    1.52526200
 C                 -4.12730600   -5.27009000    0.07539200
 N                 -7.49585200   -3.65258700    2.11715100
 C                 -7.80864000   -1.69180300    1.25541900
 B                 -6.68289100   -4.86039400    2.64181200
 C                 -5.93167100   -4.81283800    5.16107400
 C                 -4.93745600   -4.17043800    5.89108800
 C                 -5.61572100   -6.61424100    0.99145600
 C                 -4.59031900   -6.59735900    0.05152100
 C                 -8.83560200   -3.50050400    1.98507200
 C                 -9.08713800   -2.24900600    1.43396100
 H                 -7.42172700   -5.72656800    2.96194100
 C                 -5.05948800    2.86869500    9.53371100
 C                 -5.71673700    3.54275100    8.50178900
 C                 -6.00206100    2.88273100    7.30484500
 C                 -5.63796400    1.54223700    7.11780100
 C                 -4.97983800    0.87563900    8.16175500
 C                 -4.69246500    1.53175700    9.36023300
 H                 -4.83993100    3.37986500   10.46768500
 H                 -6.01100700    4.58170100    8.62937500
 H                 -6.51809400    3.41109100    6.50567700
 H                 -4.69452400   -0.16653500    8.03206300
 H                 -4.18567600    0.99783900   10.16024400
 C                 -5.90168100    0.84084500    5.80454300
 H                 -6.80483000    1.24906900    5.33261800
 H                 -6.09448300   -0.22473700    5.98592900
 C                 -4.71993100    0.96360400    4.82344900
 H                 -4.53391600    2.02291900    4.60206400
 H                 -3.81468900    0.57950300    5.30965300
 C                 -4.98390000    0.18782700    3.53004300
 H                 -5.83532200    0.61784000    2.99268900
 H                 -5.24902500   -0.84923800    3.76710900
 C                 -3.76780000    0.17257000    2.60094000
 H                 -2.89099000   -0.23901300    3.11017000
 H                 -3.50881800    1.17726600    2.25056800
 N                 -4.03946600   -0.69121300    1.45093500
 F                 -2.72138900   -1.88035400    1.52749100
 S                 -3.61687200   -0.07249800   -0.14796100
 O                 -4.35394400    1.19691500   -0.17247900
 O                 -3.92208900   -1.16790600   -1.06300800
 C                 -1.87490700    0.26556300   -0.18424900
 C                 -1.42625100    1.56386200    0.06665300
 C                 -0.99038900   -0.76518700   -0.52036800
 C                 -0.06091600    1.82823000   -0.02698400
 H                 -2.13092800    2.35391900    0.30274400
 C                  0.36534100   -0.47579400   -0.61235900
 H                 -1.36896500   -1.76239400   -0.70652500
 C                  0.85173000    0.82127400   -0.37076400
 H                  0.29832200    2.83692500    0.15554400
 H                  1.06084700   -1.26600000   -0.88196200
 Br               -10.08752500   -4.79780100   2.48858600
 Br               -10.74526200   -1.48509200   1.02093600
 Br                -7.37840800   -0.02265300    0.52373600
 Br                -7.21443700   -6.01808100    5.79873700
 Br                -4.57507300   -4.31212400    7.72225800
 Br                -2.77352400   -2.29142700    5.21480800
 Br                -6.68601300   -8.06802600    1.48486500
 Br                -3.97396900   -8.01540400   -1.00297200
 Br                -2.74432600   -4.51552600   -0.93828800
 C                  2.32348200    1.12019300   -0.50943300
 H                  2.93363700    0.36200900   -0.00530200
 H                  2.62199400    1.12304600   -1.56618300
 H                  2.58019400    2.09814500   -0.09145100
69 
BrMECP c1-c2F(S-T) E(S)= -25424.027808 E(T)= -25424.031851
Cu                -4.66245800   -2.11410600    2.13912600
 N                 -4.18336400   -3.52352500    3.53017300
 N                 -5.10499000   -3.74805000    0.78738900
 N                 -6.72880100   -2.11568100    2.76996700
 N                 -5.12273400   -4.50239900    3.71991900
 C                 -3.18504900   -3.76969600    4.38191200
 N                 -5.90245400   -4.71490500    1.32933700
 C                 -4.84828900   -4.11123600   -0.46337400
 N                 -7.25760800   -3.35619000    2.98101200
 C                 -7.72878900   -1.24345800    2.85532000
 B                 -6.37573400   -4.61181100    2.80497400
 C                 -4.70461300   -5.33702500    4.69922800
 C                 -3.46465900   -4.90564300    5.15877000
 C                 -6.13908000   -5.67415400    0.40197600
 C                 -5.48060800   -5.32881900   -0.77364100
 C                 -8.58919000   -3.24742700    3.20435600
 C                 -8.94003000   -1.90400100    3.13747800
 H                 -6.99218200   -5.57860000    3.09186900
 C                 -3.54661800   -0.79021500   -7.99673700
 C                 -3.91247200   -1.83250900   -7.14191500
 C                 -4.43036900   -1.55158600   -5.87577000
 C                 -4.59466600   -0.22875700   -5.44238000
 C                 -4.22555800    0.80853500   -6.31112800
 C                 -3.70637700    0.53312400   -7.57730000
 H                 -3.14480100   -1.00699200   -8.98302900
 H                 -3.79735200   -2.86545400   -7.46080400
 H                 -4.71401900   -2.36823200   -5.21495900
 H                 -4.35154100    1.84121200   -5.99161900
 H                 -3.42963000    1.35127200   -8.23779100
 C                 -5.10532000    0.07181700   -4.05092200
 H                 -5.72675700   -0.76026600   -3.69527700
 H                 -5.75098800    0.95985100   -4.06973500
 C                 -3.96591100    0.30701400   -3.04099300
 H                 -3.29359600   -0.56179900   -3.05314700
 H                 -3.35909700    1.16269600   -3.36750200
 C                 -4.49477900    0.54378800   -1.62455700
 H                 -5.13637100   -0.28702800   -1.31544600
 H                 -5.10707100    1.45385300   -1.59766200
 C                 -3.37032600    0.67080900   -0.59635000
 H                 -2.68433800    1.48814300   -0.88056900
 H                 -2.77434100   -0.24937500   -0.53287600
 N                 -3.91816300    1.05543700    0.68998800
 F                 -4.83438600   -0.61491900    1.09354700
 S                 -2.81919100    0.92987700    1.98831500
 O                 -1.91837600    2.07967100    1.79667500
 O                 -2.24305400   -0.42270400    2.11764100
 C                 -3.90015700    1.23034700    3.36860700
 C                 -4.51596900    2.47919600    3.49183700
 C                 -4.09833300    0.22991500    4.31669500
 C                 -5.35163900    2.70878300    4.57908100
 H                 -4.34797800    3.25037500    2.74742400
 C                 -4.94172500    0.47740300    5.39930600
 H                 -3.58311900   -0.71748300    4.22269300
 C                 -5.58070800    1.71363900    5.54630600
 H                 -5.84066900    3.67434600    4.68150600
 H                 -5.09947200   -0.30373200    6.13841500
 Br                -2.41001700   -5.66728800    6.50269300
 Br                -1.64387700   -2.71277600    4.43877000
 Br                -5.68441900   -6.81253200    5.29664800
 Br                -9.70416500   -4.71100500    3.54495900
 Br               -10.63631800   -1.14650100   3.37273100
 Br                -7.45914900    0.58817300    2.61153500
 Br                -3.75299300   -3.07210700   -1.57212300
 Br                -5.43815000   -6.26981100   -2.39082700
 Br                -7.18822800   -7.18917000    0.72317900
 C                 -6.51397500    1.98013200    6.69940700
 H                 -6.53903100    1.14171900    7.40219500
 H                 -6.21572700    2.87887400    7.25265000
 H                 -7.53706500    2.14762900    6.33940000
69 
Brc2S E= -25424.061872
Cu                -4.73226900   -2.34526500    1.04426200
 N                 -4.28668600   -2.75692900    3.46512000
 N                 -4.73507000   -4.36458300    1.05184300
 N                 -6.70614700   -2.51075400    1.26991800
 N                 -5.23675200   -3.55418800    4.03171500
 C                 -3.38749300   -2.51074100    4.40678200
 N                 -5.45652200   -5.02376300    2.00323100
 C                 -4.08802900   -5.27265300    0.32316400
 N                 -7.13834300   -3.19546400    2.37380000
 C                 -7.73355600   -1.78738800    0.80855800
 B                 -6.24595900   -4.24825900    3.09621300
 C                 -4.92727300   -3.79165800    5.33268900
 C                 -3.73980400   -3.13240700    5.62534200
 C                 -5.24419200   -6.35364700    1.86762300
 C                 -4.37619800   -6.56350500    0.80075400
 C                 -8.42824800   -2.86986800    2.60955500
 C                 -8.85451500   -1.97449300    1.63171600
 H                 -6.93055200   -4.99503600    3.70760000
 C                 -5.53001200    0.90074600    9.58529700
 C                 -6.16887600    1.90841100    8.85841700
 C                 -6.56372400    1.67870500    7.53832900
 C                 -6.32967000    0.44110100    6.92431500
 C                 -5.68970600   -0.56209100    7.66582500
 C                 -5.29099500   -0.33743000    8.98345900
 H                 -5.22362300    1.07802900   10.61293400
 H                 -6.36230000    2.87337900    9.32030800
 H                 -7.06146800    2.46742200    6.97774700
 H                 -5.50374200   -1.52780700    7.20397300
 H                 -4.79566300   -1.12996600    9.53811300
 C                 -6.69675600    0.19697300    5.47789100
 H                 -7.57404400    0.79452600    5.19845900
 H                 -6.97947700   -0.85660400    5.34733100
 C                 -5.53309000    0.51378300    4.51756600
 H                 -5.30364600    1.58701100    4.55581000
 H                 -4.63501000   -0.00761100    4.87192500
 C                 -5.83970500    0.07173200    3.08444300
 H                 -6.69280600    0.62626600    2.67508700
 H                 -6.12814500   -0.98015000    3.11444400
 C                 -4.63900100    0.23439500    2.15046300
 H                 -3.71453700   -0.12247300    2.61924900
 H                 -4.48466500    1.29675800    1.92749100
 N                 -4.85368400   -0.45965800    0.87712000
 F                 -2.99017000   -2.24546300    0.85677200
 S                 -3.99808800    0.16887200   -0.47148600
 O                 -4.59054100    1.51041600   -0.60796900
 O                 -4.14514900   -0.82772800   -1.53603600
 C                 -2.26754900    0.37942100   -0.08370400
 C                 -1.34795000   -0.59083900   -0.49555700
 C                 -1.85983600    1.50109300    0.64088700
 C                 -0.00924000   -0.43338500   -0.15648100
 H                 -1.68767200   -1.45047800   -1.05735900
 C                 -0.51456300    1.63166800    0.98452500
 H                 -2.57397200    2.26921700    0.91599700
 C                  0.42676500    0.66794800    0.59831200
 H                  0.71191300   -1.18260100   -0.47348900
 H                 -0.19255200    2.49987600    1.55339200
 Br                -3.74528900   -8.19573100    0.14154100
 Br                -3.00911100   -4.81137100   -1.13016800
 Br                -6.02080800   -7.63776600    2.97989800
 Br                -5.99162400   -4.81632300    6.48057900
 Br                -2.82697400   -3.08209000    7.25841200
 Br                -1.86006200   -1.47340800    4.06566300
 Br                -9.40796100   -3.54398100    4.04740700
 Br               -10.54634500   -1.20173400   1.44777600
 Br                -7.64151500   -0.76407500   -0.74403100
 C                  1.88467500    0.80858300    0.95879600
 H                  2.25960300   -0.09803000    1.44907400
 H                  2.49702000    0.96382000    0.06122200
 H                  2.05767400    1.65430000    1.63169700
69 
Brc2F E= -25424.064633
Cu                -4.86061100   -2.02414400    2.29709400
 N                 -5.25812800   -3.62184000    3.41031200
 N                 -3.91791300   -3.35799600    0.87394400
 N                 -6.75441400   -2.25420000    1.39112900
 N                 -5.77893200   -4.71164300    2.77451900
 C                 -5.11997600   -3.93625600    4.70078600
 N                 -4.69599700   -4.42752100    0.52690200
 C                 -2.84116800   -3.38057700    0.08944000
 N                 -7.03131000   -3.51640000    0.94748000
 C                 -7.77673500   -1.47757600    1.04291800
 B                 -6.04825800   -4.67612300    1.23814900
 C                 -5.95935400   -5.70151400    3.67536200
 C                 -5.55090400   -5.25053600    4.93038500
 C                 -4.09646700   -5.11090300   -0.47614700
 C                 -2.89943400   -4.47651000   -0.79264800
 C                 -8.22846800   -3.51238100    0.31513500
 C                 -8.74901500   -2.22258400    0.35318400
 H                 -6.51344700   -5.70472300    0.88946300
 C                 -7.69165500   -2.88200700   -3.27160100
 C                 -6.48338400   -3.23338800   -2.66218600
 C                 -5.72107400   -2.26453700   -2.01136700
 C                 -6.14022300   -0.92587800   -1.95635100
 C                 -7.35038100   -0.58840800   -2.57542700
 C                 -8.12134300   -1.55531900   -3.22672000
 H                 -8.29330800   -3.63736100   -3.76932000
 H                 -6.14080100   -4.26419900   -2.68700600
 H                 -4.78718700   -2.54443100   -1.53648700
 H                 -7.69975100    0.44078100   -2.53509800
 H                 -9.06215300   -1.27126800   -3.69043000
 C                 -5.32890500    0.09914400   -1.19613400
 H                 -5.26506700   -0.19816300   -0.14467100
 H                 -5.85173300    1.06326400   -1.20940400
 C                 -3.88801400    0.30670000   -1.70573100
 H                 -3.38686200   -0.66184000   -1.82328300
 H                 -3.90071700    0.77846600   -2.69746000
 C                 -3.10467000    1.16069000   -0.70309100
 H                 -3.06231800    0.63684600    0.25547700
 H                 -3.62132300    2.11183400   -0.52763400
 C                 -1.65680900    1.47226500   -1.18110000
 H                 -1.70861200    2.02519400   -2.12755000
 H                 -1.10210000    0.53857000   -1.33310900
 N                 -1.05302400    2.35341700   -0.21288100
 F                 -4.35812100   -0.40425600    1.81638900
 S                 -0.04236000    1.62387900    0.96195600
 O                  1.00250500    2.61926100    1.23341500
 O                  0.36006600    0.24846900    0.59723300
 C                 -1.19802600    1.51913300    2.31711000
 C                 -1.94588000    2.64474800    2.68040300
 C                 -1.35887900    0.29880800    2.97831500
 C                 -2.88703500    2.52476200    3.69990800
 H                 -1.80630100    3.58866000    2.16458500
 C                 -2.29310200    0.20632800    4.00323800
 H                 -0.76963700   -0.55983300    2.68139900
 C                 -3.08482600    1.30646600    4.36550400
 H                 -3.48399300    3.38939700    3.97737300
 H                 -2.42871300   -0.74270400    4.51644700
 Br               -10.37811700   -1.62012800  -0.33416800
 Br                -7.81967200    0.33554800    1.49231200
 Br                -8.98986600   -5.03465600   -0.45084900
 Br                -6.64569600   -7.37919300    3.23348400
 Br                -5.57446500   -6.18434400    6.54840800
 Br                -4.44332900   -2.71141900    5.94669500
 Br                -4.82955000   -6.63946400   -1.26404000
 Br                -1.65715500   -4.95929500   -2.10448000
 Br                -1.50729200   -2.07592500    0.21558800
 C                 -4.15571900    1.15997900    5.41643900
 H                 -3.79724100    0.59056700    6.28176500
 H                 -4.50985300    2.13200900    5.77395600
 H                 -5.02086000    0.62306000    5.00457100
69 
Brc2 E= -25424.080589
Cu                -4.49318300   -2.71460400    1.02113500
 N                 -4.23950600   -3.19668900    3.30779600
 N                 -5.13781800   -4.70768500    0.89559600
 N                 -6.49096000   -2.31342400    1.30507800
 N                 -5.34822700   -3.73089800    3.89125800
 C                 -3.36155600   -2.98093800    4.27827200
 N                 -5.92420800   -5.18223800    1.90692200
 C                 -4.78372300   -5.74645500    0.14455100
 N                 -7.15985200   -3.02316900    2.26350800
 C                 -7.32522800   -1.37429100    0.85563800
 B                 -6.49899400   -4.23243700    2.98562900
 C                 -5.16049700   -3.83039500    5.23039800
 C                 -3.88834700   -3.35383000    5.53156600
 C                 -6.04242900   -6.52556600    1.78436700
 C                 -5.33009600   -6.93532900    0.66349000
 C                 -8.40033800   -2.50573200    2.41466900
 C                 -8.55473100   -1.44375100    1.52791800
 H                 -7.31194700   -4.79213900    3.63755000
 C                 -5.87499500    0.96638200    9.56082600
 C                 -6.31220400    1.99199800    8.71878700
 C                 -6.50520500    1.74725200    7.35738400
 C                 -6.26718200    0.47684900    6.81608800
 C                 -5.83083200   -0.54423000    7.67173500
 C                 -5.63445300   -0.30440600    9.03212400
 H                 -5.72675400    1.15550500   10.62076900
 H                 -6.50679200    2.98250400    9.12244800
 H                 -6.84837800    2.54939900    6.70699400
 H                 -5.64893400   -1.53699000    7.26875300
 H                 -5.29650700   -1.11134700    9.67744200
 C                 -6.42435100    0.21363400    5.33592800
 H                 -7.21330000    0.85084500    4.91623300
 H                 -6.74617700   -0.82511100    5.18261500
 C                 -5.11685800    0.44218500    4.55025300
 H                 -4.83057000    1.50060300    4.60470700
 H                 -4.30972500   -0.12772000    5.02966600
 C                 -5.26739000   -0.01604200    3.09880400
 H                 -6.05760400    0.54866100    2.59087900
 H                 -5.56922500   -1.06226300    3.10503100
 C                 -3.96452000    0.11618300    2.29444300
 H                 -3.13471600   -0.28773000    2.89576000
 H                 -3.73682400    1.16505600    2.07771900
 N                 -3.96782000   -0.68706600    1.08605300
 F                 -2.80344600   -3.18703400    0.58703900
 S                 -3.19773300    0.06450900   -0.30741300
 O                 -3.74036700    1.42554500   -0.41530300
 O                 -3.35389500   -0.88903900   -1.40165600
 C                 -1.51930200    0.14545900    0.27156200
 C                 -0.95179800    1.39781700    0.52962500
 C                 -0.82426700   -1.04830900    0.49777500
 C                  0.35293500    1.44794900    1.01074600
 H                 -1.51952500    2.30410800    0.34871800
 C                  0.47539600   -0.96667700    0.98937100
 H                 -1.32288700   -2.00175000    0.34183300
 C                  1.08378800    0.27177700    1.24991700
 H                  0.81163200    2.41298800    1.20905400
 H                  1.02639100   -1.88403800    1.18007300
 Br                -6.81525800   -0.14511100   -0.45304300
 Br               -10.05197200   -0.34829200   1.29637300
 Br                -9.64743400   -3.14349900    3.65062400
 Br                -6.45284200   -4.49053400    6.41126400
 Br                -3.07018700   -3.23570100    7.21131300
 Br                -1.65628700   -2.28791000    3.91002800
 Br                -5.15301300   -8.67263400   -0.00813900
 Br                -3.74371100   -5.55113000   -1.39437800
 Br                -7.01682600   -7.58727600    2.97645400
 C                  2.50243900    0.33906200    1.75425400
 H                  2.74489500   -0.52049400    2.38818600
 H                  3.21069700    0.33337500    0.91466400
 H                  2.68381100    1.25374600    2.32832300
69 
Brc2’ E= -25424.079236
Cu                -4.76235900   -2.47469800    1.16520300
 N                 -4.15526900   -3.01180700    3.33618800
 N                 -5.16601500   -4.53824000    0.94676100
 N                 -6.76281500   -2.43515600    1.72295800
 N                 -5.01025900   -3.84596000    3.99236500
 C                 -3.13653500   -2.78160000    4.16039300
 N                 -5.73603900   -5.20009300    1.99222000
 C                 -4.85554900   -5.44007900    0.02271600
 N                 -7.14114400   -3.25954300    2.74737800
 C                 -7.84751700   -1.75500300    1.35002100
 B                 -6.22212600   -4.41893100    3.24154200
 C                 -4.52404500   -4.12983400    5.22513300
 C                 -3.31721100   -3.46020900    5.38352200
 C                 -5.76400500   -6.52568700    1.71688300
 C                 -5.21000900   -6.73076200    0.45718600
 C                 -8.44688400   -3.04744700    3.03093200
 C                 -8.94553800   -2.08631700    2.15916400
 H                 -6.84389900   -5.13613500    3.94679500
 C                  2.20538200    1.98206700    1.72507100
 C                  0.96990000    1.97372000    2.37661400
 C                 -0.08256900    1.19977300    1.88198300
 C                  0.07977000    0.41718200    0.72850700
 C                  1.32609100    0.43538700    0.08445900
 C                  2.37980000    1.20980900    0.57367700
 H                  0.82365500    2.56915300    3.27483500
 H                 -1.04374800    1.20516100    2.38515300
 H                  1.47207600   -0.17173500   -0.80711800
 H                  3.33869600    1.20495300    0.06075600
 C                 -1.05825300   -0.41308300    0.17898800
 H                 -1.70927700   -0.76423600    0.97963900
 H                 -0.65493300   -1.31633800   -0.29634600
 C                 -1.90881800    0.33850300   -0.86427700
 H                 -2.30712500    1.26034300   -0.42203100
 H                 -1.25628500    0.66155000   -1.68565500
 C                 -3.04035900   -0.53664800   -1.43923900
 H                 -2.83480500   -1.59199300   -1.25874500
 H                 -3.13810200   -0.38012500   -2.52058000
 C                 -4.47544500   -0.24466700   -0.90145600
 H                 -5.14490300   -0.96060200   -1.39218300
 H                 -4.77299400    0.77320900   -1.16983900
 N                 -4.66107600   -0.46811500    0.52054200
 F                 -3.07591900   -2.70003900    0.57370200
 S                 -4.63841500    0.97560000    1.51859900
 O                 -5.03792400    2.11985000    0.69243900
 O                 -3.32465400    0.93333900    2.16678700
 C                 -5.89550400    0.66240800    2.72723500
 C                 -7.13805300    1.29558000    2.61501900
 C                 -5.60896700   -0.20495800    3.78190200
 C                 -8.11670700    1.00927900    3.55933900
 H                 -7.32678700    1.98827500    1.80335900
 C                 -6.60942400   -0.49262700    4.70621400
 H                 -4.62632200   -0.64566400    3.86816700
 C                 -7.87759800    0.09729600    4.60274600
 H                 -9.08932400    1.48618600    3.48006600
 H                 -6.40155600   -1.18491400    5.51707200
 C                 -8.97766900   -0.24117900    5.57442100
 H                 -9.32497700    0.65494500    6.10327900
 H                 -9.84343100   -0.65813600    5.04601100
 H                 -8.65091800   -0.97179800    6.31972000
 H                  3.02548100    2.58217300    2.11139000
 Br                -1.72228300   -1.64832600    3.69502700
 Br                -2.19641300   -3.45459600    6.88322800
 Br                -5.40132700   -5.23643100    6.45396200
 Br                -4.99898700   -8.35278800   -0.45090300
 Br                -4.11227000   -4.93998100   -1.61954600
 Br                -6.44474700   -7.80887500    2.89511200
 Br                -9.35941900   -3.90853000    4.41504000
 Br               -10.67128400   -1.37222100   2.09814200
 Br                -7.85768300   -0.59377600   -0.11551800
69 
BrTS c2’-c3 E= -25424.054227
Cu                -4.88088000   -1.84146100    1.10018000
 N                 -4.37480100   -2.41766800    3.31088300
 N                 -4.90070900   -3.95015800    0.89658300
 N                 -6.92870400   -2.14361500    1.35344300
 N                 -5.28037300   -3.23830600    3.90936900
 C                 -3.44437300   -2.14866700    4.21761600
 N                 -5.52088200   -4.67791900    1.86951300
 C                 -4.30672200   -4.81263500    0.07610800
 N                 -7.30005200   -2.98231900    2.37013900
 C                 -8.05226000   -1.66462500    0.81599200
 B                 -6.29525500   -3.97172100    3.02019500
 C                 -4.92000100   -3.46404600    5.19616800
 C                 -3.74057400   -2.77469700    5.44566100
 C                 -5.29405900   -5.99445800    1.65560400
 C                 -4.51885100   -6.13351200    0.50881700
 C                 -8.64840700   -2.98371700    2.47837200
 C                 -9.17744100   -2.15318800    1.49926600
 H                 -6.89057900   -4.77384000    3.65282200
 C                  1.93324400   -0.22656300    2.02155600
 C                  1.04257400    0.74766000    2.49425500
 C                 -0.19499800    0.91006700    1.88589300
 C                 -0.57093700    0.11222300    0.77226400
 C                  0.33998000   -0.87436200    0.31843300
 C                  1.57441700   -1.03445300    0.93278200
 H                  2.89761200   -0.36124000    2.50329300
 H                  1.31859700    1.37383100    3.33799800
 H                 -0.89736400    1.65400800    2.25193400
 H                  0.06059200   -1.52165700   -0.50697200
 H                  2.26164500   -1.79582800    0.57456300
 C                 -1.90137400    0.28099400    0.20761900
 H                 -2.43647400    1.11822900    0.64921300
 H                 -2.49385400   -0.78147000    0.67693100
 C                 -2.19382500    0.08365700   -1.27170300
 H                 -1.95311800    1.02966100   -1.78112800
 H                 -1.54309900   -0.68311300   -1.70465800
 C                 -3.66483800   -0.27465100   -1.56487100
 H                 -3.82070600   -1.34383600   -1.39196400
 H                 -3.86385800   -0.10051300   -2.62948300
 C                 -4.68300300    0.54141900   -0.76437600
 H                 -5.65508600    0.48642800   -1.26464700
 H                 -4.39259800    1.59894300   -0.79833100
 N                 -4.82514600    0.10161500    0.64311300
 F                 -2.97233400   -1.95378800    0.80445300
 S                 -5.20354400    1.38786600    1.64374400
 O                 -6.14001100    2.29354100    0.94577500
 O                 -3.95502400    1.98652000    2.17077400
 C                 -6.07743900    0.67953200    3.03512000
 C                 -7.46181800    0.51852400    2.95971500
 C                 -5.38461000    0.37091100    4.20504500
 C                 -8.14112900   -0.03578300    4.04187700
 H                 -7.99234100    0.83311100    2.06876500
 C                 -6.07910500   -0.17398000    5.28288600
 H                 -4.32063100    0.56414500    4.26291500
 C                 -7.45956600   -0.41001300    5.20995300
 H                 -9.21715500   -0.17511800    3.98130700
 H                 -5.53977700   -0.42397500    6.19246300
 Br                -8.07792400   -0.50401100   -0.64379400
 Br               -10.97522900   -1.73745200   1.19657100
 Br                -9.58371900   -3.93315300    3.78788300
 Br                -3.90703600   -7.71751300   -0.27678300
 Br                -3.37563700   -4.25451100   -1.44974300
 Br                -5.94158700   -7.34735200    2.77192200
 Br                -2.78663400   -2.67416000    7.05334900
 Br                -1.97711900   -1.05673300    3.81955100
 Br                -5.91595100   -4.52176900    6.37625400
 C                 -8.18547300   -1.07269100    6.35392800
 H                 -9.26499100   -0.89703900    6.30517300
 H                 -8.02656900   -2.15878900    6.33355600
 H                 -7.82170900   -0.71319500    7.32306600
69 
Brc3 E= -25424.097644
Cu                -4.60472900   -2.23464000    1.26511800
 N                 -4.15062500   -2.76654700    3.38127200
 N                 -4.82895800   -4.29684400    0.88840900
 N                 -6.63467200   -2.36653600    1.64925700
 N                 -4.89650800   -3.75860200    3.93992000
 C                 -3.15181400   -2.50525800    4.21713900
 N                 -5.43359500   -5.05737400    1.84324700
 C                 -4.42264400   -5.11088000   -0.07836800
 N                 -7.00338000   -3.25970400    2.62182000
 C                 -7.75085100   -1.77676000    1.21909400
 B                 -6.03113200   -4.38030000    3.11042900
 C                 -4.35885500   -4.11507600    5.13123600
 C                 -3.23386900   -3.32926700    5.35797100
 C                 -5.38977000   -6.35742300    1.46700600
 C                 -4.74910700   -6.44359100    0.23443700
 C                 -8.34055000   -3.17882000    2.81450900
 C                 -8.86577200   -2.23837600    1.93706900
 H                 -6.62855600   -5.17622300    3.74983800
 C                  1.31113000   -0.37805200    2.26212000
 C                  0.63599400    0.75442300    2.74569900
 C                 -0.35569400    1.35873200    1.98661200
 C                 -0.70422500    0.86255900    0.69386600
 C                 -0.00400400   -0.28871500    0.22801700
 C                  0.97862300   -0.89149700    1.00163500
 H                  0.88465100    1.15633400    3.72490300
 H                 -0.89436500    2.21769600    2.37572500
 H                 -0.24631100   -0.70592600   -0.74376500
 H                  1.48965800   -1.77366000    0.62464400
 C                 -1.71196700    1.51277100   -0.06080300
 H                 -2.18818800    2.37585000    0.39450300
 H                 -3.29151500   -0.25300600    0.98776700
 C                 -2.18160900    1.09834600   -1.42457000
 H                 -2.73401300    1.93092200   -1.87724500
 H                 -1.31743900    0.90565900   -2.07759500
 C                 -3.07370400   -0.16648600   -1.47207400
 H                 -2.54674200   -1.03467000   -1.06765500
 H                 -3.30191300   -0.38473200   -2.52392100
 C                 -4.41734500   -0.06177600   -0.75063300
 H                 -5.05108000   -0.89621500   -1.05502800
 H                 -4.94176600    0.86127400   -1.00627300
 N                 -4.28643700   -0.13839500    0.75594100
 F                 -2.86088800   -2.28388000    0.76120700
 S                 -4.74454000    1.30365600    1.67563300
 O                 -5.24079000    2.30655200    0.72560400
 O                 -3.58587700    1.57317900    2.53334000
 C                 -6.08999800    0.80006800    2.72871500
 C                 -7.36671600    1.32761300    2.52657900
 C                 -5.82097300   -0.07175400    3.78291600
 C                 -8.39489100    0.92889900    3.37602000
 H                 -7.54582800    2.02618500    1.71775200
 C                 -6.86623000   -0.47510300    4.60918200
 H                 -4.81467900   -0.42975000    3.94800100
 C                 -8.16718700    0.01104600    4.41466400
 H                 -9.39504400    1.32414000    3.22239700
 H                 -6.66634000   -1.17580600    5.41511100
 C                 -9.30805500   -0.43788800    5.29156800
 H                 -9.72871300    0.40654800    5.85172800
 H                -10.12037900   -0.85951000    4.68809500
 H                 -8.99144200   -1.19730900    6.01243600
 H                  2.07899100   -0.85630500    2.86348500
 Br                -9.26265500   -4.17216000    4.10019500
 Br               -10.64411000   -1.69085600   1.76645000
 Br                -7.77740900   -0.56776100   -0.20671300
 Br                -5.08069800   -5.45052100    6.22577300
 Br                -2.09775200   -3.35060500    6.84592300
 Br                -1.90556500   -1.16999700    3.81403000
 Br                -6.09265400   -7.75050800    2.49732100
 Br                -3.59117900   -4.45414500   -1.62057500
 Br                -4.40575600   -7.97970400   -0.77705600
69 
Brc4 E= -25424.1080282
Cu                -4.39813300   -1.92796900    0.91007300
 N                 -3.90953700   -1.93638400    2.91709700
 N                 -4.09134600   -4.00294200    0.81670100
 N                 -6.48319800   -2.33839600    1.62613400
 N                 -4.40940400   -2.97575400    3.65567300
 C                 -3.20333800   -1.16844200    3.75550700
 N                 -4.52955500   -4.74534900    1.87308600
 C                 -3.60015100   -4.85273000   -0.08592800
 N                 -6.58992300   -3.40201800    2.47150500
 C                 -7.71681700   -1.95102100    1.33135200
 B                 -5.30962100   -4.07032700    3.02469800
 C                 -4.00838000   -2.84989600    4.93993200
 C                 -3.23177700   -1.70342800    5.05427100
 C                 -4.29863900   -6.05583000    1.63074200
 C                 -3.70036700   -6.17550500    0.38339000
 C                 -7.89766600   -3.67576900    2.69388800
 C                 -8.66698100   -2.76340600    1.97963300
 H                 -5.59221900   -4.87426700    3.84310400
 C                 -0.77960700   -5.64798400    1.94170500
 C                 -1.10878300   -4.53033800    2.72272500
 C                 -0.88082200   -3.25015500    2.24166100
 C                 -0.31986000   -3.02221400    0.94882000
 C                  0.01955800   -4.17748000    0.18423400
 C                 -0.20966600   -5.45561400    0.67506200
 H                 -0.96692500   -6.65205300    2.31065100
 H                 -1.54167100   -4.66511300    3.71092700
 H                 -1.11515200   -2.39174600    2.86041600
 H                  0.44398600   -4.05749100   -0.80754600
 H                  0.03881600   -6.31729200    0.06150500
 C                 -0.13237600   -1.69641100    0.48632600
 H                 -0.49547200   -0.89641500    1.12413500
 H                 -3.15964100   -1.16115300   -1.25240500
 C                  0.51688300   -1.30338200   -0.80697900
 H                  0.99073400   -0.32032200   -0.68149500
 H                  1.32576800   -2.00591300   -1.04878900
 C                 -0.41320700   -1.22910900   -2.04511200
 H                 -0.92236500   -2.19036800   -2.17969700
 H                  0.20664000   -1.06852200   -2.93698400
 C                 -1.45273900   -0.10447600   -2.00481800
 H                 -1.90168300    0.03443000   -2.99803000
 H                 -0.97414500    0.83590800   -1.71567600
 N                 -2.49416800   -0.40804100   -1.01190100
 F                 -4.67641200   -1.95789900   -0.91151000
 S                 -3.32835100    0.81648000   -0.28295800
 O                 -2.37696500    1.82966000    0.17798300
 O                 -4.18960800    0.12327200    0.73367500
 C                 -4.45291600    1.56831900   -1.44830400
 C                 -5.47068500    0.78156900   -1.99818900
 C                 -4.28698200    2.90774400   -1.80072000
 C                 -6.34010800    1.36797600   -2.91272000
 H                 -5.56401400   -0.26131300   -1.71179800
 C                 -5.17356900    3.47229100   -2.71747600
 H                 -3.48789200    3.49364200   -1.35965500
 C                 -6.21156700    2.71739700   -3.28204600
 H                 -7.13523800    0.76722100   -3.34736200
 H                 -5.05782800    4.51665900   -2.99555500
 C                 -7.18934100    3.34594600   -4.24316800
 H                 -8.06876300    3.72673400   -3.70641800
 H                 -6.74329600    4.19035700   -4.77920500
 H                 -7.54909700    2.62150000   -4.98180100
 Br                -8.02165100   -0.48506900    0.20536500
 Br               -10.53372400   -2.64197500   1.90720400
 Br                -8.48664700   -5.07528100    3.78741900
 Br                -4.71055800   -7.41875500    2.84260400
 Br                -4.44488200   -4.06403400    6.29251900
 Br                -2.40161400   -1.03487200    6.59082300
 Br                -2.25540400    0.35392000    3.23512600
 Br                -2.90023600   -4.33476300   -1.74109100
 Br                -3.11424400   -7.73958400   -0.45726400
69 
BrMECP c4-c5­(S-T) E(S)= -25424.086722 E(T)= -25424.086498
Cu                -4.37244200   -1.88794700    1.37544900
 N                 -4.15117800   -2.01804000    3.33948100
 N                 -4.14996200   -4.00570100    0.99376600
 N                 -6.48598400   -2.48381300    1.77765600
 N                 -4.54366700   -3.17005900    3.95902400
 C                 -3.66856900   -1.19961200    4.27999000
 N                 -4.49763400   -4.82298300    2.02985400
 C                 -3.72101200   -4.78341100    0.00654800
 N                 -6.61103800   -3.57623300    2.58857000
 C                 -7.69832600   -2.19236500    1.32307100
 B                 -5.34721100   -4.25266100    3.18948600
 C                 -4.28322600   -3.07037400    5.28198300
 C                 -3.71750100   -1.82326800    5.53636700
 C                 -4.26076500   -6.11201200    1.68495900
 C                 -3.75350900   -6.13802000    0.39240700
 C                 -7.91125800   -3.95661600    2.63008500
 C                 -8.65393100   -3.09194100    1.83298700
 H                 -5.65583100   -5.11978200    3.93117900
 C                 -1.16915800   -4.66255900    2.40530600
 C                 -1.28856900   -3.34986800    2.88037100
 C                 -0.89573100   -2.27641400    2.09338400
 C                 -0.33154700   -2.47790300    0.79584000
 C                 -0.23619700   -3.82374200    0.32994900
 C                 -0.64866300   -4.88583800    1.12172300
 H                 -1.48740600   -5.49852200    3.02142700
 H                 -1.68759900   -3.17158300    3.87362200
 H                 -1.00032100   -1.25850000    2.45902300
 H                  0.17360300   -4.02124000   -0.65536500
 H                 -0.57384900   -5.90051300    0.74039900
 C                  0.10897200   -1.36029000    0.05249800
 H                  0.01813100   -0.39422900    0.53687700
 H                 -2.89111300   -0.84531100   -1.00316000
 C                  0.65794400   -1.39098600   -1.34089900
 H                  1.18021900   -0.44798400   -1.54138700
 H                  1.40318500   -2.19432100   -1.43637300
 C                 -0.41086200   -1.61558000   -2.44164600
 H                 -0.93588600   -2.55373100   -2.23847700
 H                  0.08914400   -1.73180400   -3.41275000
 C                 -1.42888400   -0.47356600   -2.56000100
 H                 -2.16086400   -0.70362500   -3.34625000
 H                 -0.91554000    0.44964000   -2.84176700
 N                 -2.10989200   -0.23873200   -1.28928000
 F                 -4.40200100   -1.31109600   -0.31965900
 S                 -2.19223400    1.24313300   -0.55968200
 O                 -1.19884200    2.11027300   -1.21306700
 O                 -2.12192400    1.00844400    0.89231500
 C                 -3.82687900    1.90368000   -0.87993100
 C                 -4.08623500    2.55032800   -2.08968000
 C                 -4.82803100    1.74376100    0.07911400
 C                 -5.36712100    3.04243500   -2.33411900
 H                 -3.29499400    2.67858000   -2.82174500
 C                 -6.09747600    2.25443200   -0.17555000
 H                 -4.60456100    1.24124900    1.01337600
 C                 -6.38952400    2.90593600   -1.38299200
 H                 -5.57515800    3.54893600   -3.27321800
 H                 -6.87557200    2.14308200    0.57456000
 C                 -7.76419200    3.47661700   -1.62952700
 H                 -8.54891100    2.82512800   -1.22825300
 H                 -7.87516500    4.45257900   -1.13804100
 H                 -7.95718800    3.62234500   -2.69741900
 Br                -4.63883200   -4.43260400    6.50898800
 Br                -3.14527300   -1.13317500    7.17676800
 Br                -3.04394500    0.50916200    3.87173400
 Br                -3.22438900   -4.09776300   -1.65821700
 Br                -3.20681500   -7.63092900   -0.59424000
 Br                -4.56963000   -7.55752900    2.82995900
 Br                -8.52580000   -5.41976300    3.62111700
 Br               -10.49934900   -3.11576300   1.52197600
 Br                -7.96423700   -0.75262500    0.15738700
69
Brc5 E= -25424.143063
Cu                -4.39204000   -1.91159100    1.09146500
 N                 -4.24913400   -1.97106400    3.12387800
 N                 -4.24585700   -4.08332100    0.68562000
 N                 -6.52946400   -2.47401400    1.35967500
 N                 -4.71564000   -3.11216100    3.71674800
 C                 -3.77280300   -1.20001500    4.09849300
 N                 -4.52920100   -4.80657500    1.80617000
 C                 -3.64844900   -4.90539800   -0.16254200
 N                 -6.68435900   -3.55457200    2.18183600
 C                 -7.70948300   -2.24493300    0.80380800
 B                 -5.45923700   -4.19719000    2.89132400
 C                 -4.50902200   -3.04323100    5.05437800
 C                 -3.90001300   -1.82847200    5.34931100
 C                 -4.08049900   -6.07697300    1.65267000
 C                 -3.50042000   -6.19048600    0.39465000
 C                 -7.96892600   -3.98767100    2.12172400
 C                 -8.67423700   -3.16864000    1.24774400
 H                 -5.82361200   -5.05554500    3.62066500
 C                 -1.03622500   -4.23675300    2.12329200
 C                 -1.19378500   -2.91415100    2.54066600
 C                 -0.90778900   -1.86367200    1.66838100
 C                 -0.46040300   -2.11649700    0.36273400
 C                 -0.30575300   -3.44666600   -0.04580300
 C                 -0.59050000   -4.49848500    0.82792300
 H                 -1.53300500   -2.69822400    3.54865000
 H                 -1.03029400   -0.83807300    1.99912500
 H                  0.03429900   -3.68349700   -1.04759800
 H                 -0.47704000   -5.52335700    0.48666500
 C                 -0.11744600   -0.93102500   -0.52973700
 H                  0.45294500   -0.21835100    0.06911900
 H                 -2.54377800   -0.80117700   -0.62003200
 C                  0.60100700   -1.23254800   -1.85415100
 H                  1.19038800   -0.35525000   -2.14264900
 H                  1.28468900   -2.07980300   -1.77373400
 C                 -0.53752500   -1.44028400   -2.85888300
 H                 -1.02500900   -2.40777700   -2.70390700
 H                 -0.21259000   -1.37829300   -3.90115600
 C                 -1.49341200   -0.30458000   -2.50199900
 H                 -2.53504200   -0.47904600   -2.77333100
 H                 -1.14930600    0.63385000   -2.94351300
 N                 -1.40827800   -0.21567000   -0.99332500
 F                 -3.57156900   -1.20155200   -0.57194600
 S                 -1.45778700    1.46833700   -0.40557900
 O                 -0.54454000    2.25802600   -1.23928300
 O                 -1.24673100    1.36374700    1.04008300
 C                 -3.13904500    1.92175600   -0.74373200
 C                 -3.43832100    2.64727600   -1.90062300
 C                 -4.13234400    1.52945100    0.15531600
 C                 -4.76763600    2.96893800   -2.15790300
 H                 -2.64653000    2.96103400   -2.57222000
 C                 -5.45291200    1.86812700   -0.11961700
 H                 -3.88138700    0.97304600    1.04996000
 C                 -5.79263100    2.57897500   -1.27969800
 H                 -5.01512300    3.53414800   -3.05266700
 H                 -6.23062200    1.56133100    0.57197800
 H                 -1.26330700   -5.05571500    2.79972500
 C                 -7.23055800    2.90766400   -1.59341000
 H                 -7.57949500    2.33547000   -2.46299200
 H                 -7.89147800    2.67747300   -0.75227800
 H                 -7.35238200    3.96899000   -1.84022700
 Br               -10.48482300   -3.27323500   0.77567600
 Br                -7.93130800   -0.84466700   -0.43022500
 Br                -8.61727900   -5.46044900    3.08179600
 Br                -4.98267600   -4.39614200    6.25823300
 Br                -4.22016200   -7.38898900    2.98254100
 Br                -2.67558100   -7.69227300   -0.36370500
 Br                -3.16744800   -4.33495200   -1.88397700
 Br                -3.36774000   -1.18456900    7.02585200
 Br                -3.02389100    0.47782200    3.73519600
88
c2-Cl E =-2858.59425501
Cu -4.38168	-2.91646	 1.27911
N   -4.33303	-3.29183	 3.65236
N   -5.05565	-4.81263	1.17222
N  -6.35169	 -2.3879		1.29379
N  -5.54438	-3.74281	4.09974
C  -3.52681	 -3.2362		4.7197
N -6.00905	-5.1916		2.07698
C  -4.79574	-5.85829	0.37804
N  -7.12941	-2.96117	2.2624
C -7.11648	-1.52018	0.61373
B -6.61283	-4.17277	3.08163
C -5.51088	-3.95545	5.44372
C  -4.23349	-3.63205	5.87669
C  -2.08999	-2.82038	4.62733
C  -6.34178	-6.48861	1.86224
C  -5.58786	-6.94509	0.78735
C -3.81649 	-5.78282 	-0.74963
C -8.37967 	-2.43953 	2.20865
C -8.40543 -	1.5154 		1.17081
H -7.53253 	-4.67606 	3.65383
C -6.68581 	-4.43964 	6.23487
C -7.35708 	-7.2198 		2.68293
C -9.48023 	-2.85406 	3.13366
H -1.92493 	-1.82189 	5.05457
H -1.45717 	-3.51473 	5.19248
H -1.75155 -	2.82554 		3.58818
H -6.42756 	-4.47089 	7.29752
H -7.5539 	-3.7806 		6.11749
H -6.99825 	-5.44605 	5.93273
H -9.18824 	-2.74571 	4.1841
H -10.3619 	-2.23086 	2.95891
H -8.35482 	-6.77617 	2.5859
H -9.76749 	-3.90059 	2.98039
H -7.09743 	-7.21361 	3.74757
H -7.41463 	-8.26122 	2.35332
C -6.60185	 -0.72923	-0.54314
H -7.3989	-0.57548	-1.27805
H -6.2406	0.25741		-0.2346
H -5.77364	-1.24358	-1.03622
H -4.11629	-6.46061	-1.55597
H -3.75352	-4.76557	-1.14543
H -2.80927	-6.0626		-0.42228
H -5.61327	-7.93414	0.35173
H -9.25178	-0.92488	0.849
H -3.85815	-3.68654	6.88954
C  -6.10139	0.72477		9.61633
C -6.43044	1.83493		8.83615
C  -6.50474	1.71796		7.44529
C -6.25339	0.49396		6.81279
C -5.92183	-0.61453	7.6079
C -5.84605	-0.50209	8.99609
H -6.04548 	0.81331 		10.69824
H -6.63192 	2.79283 		9.30933
H -6.76291 	2.58693 		6.84353
H -5.71374 	-1.56782 	7.12693
H -5.59057 	-1.37269 	9.59544
C -6.29597 	0.35616 		5.30654
H -6.84157 	1.19843 		4.86277
H -6.84762 	-0.55461 	5.03667
C -4.88898 	0.26546 		4.68346
H -4.33892 	1.19764 		4.87021
H -4.33722 	-0.53899 	5.18542
C -4.96119 	-0.04149 	3.18611
H  -5.44012	0.77266		2.63027
H  -5.56176	-0.93982	3.03918
C  -3.56017	-0.29761	2.58683
H  -3.02848	-0.99942	3.23123
H  -2.98043	0.62804		2.52972
N  -3.67381	-0.96424	1.30224
S  -3.189		-0.02851	-0.07622
O  -3.95837	1.22276		0.03588
O  -3.33445	-0.90171	-1.24043
C  -1.46803	0.34168		0.18197
C  -1.1129	1.56606		0.75541
C  -0.50197	-0.58869	-0.21664
C  0.23795	1.85095		0.94504
H  -1.87762	2.28585		1.02603
C  0.83899	-0.28006	-0.02088
H  -0.80317	-1.53187	-0.65544
C  1.23032	0.93655		0.56439
H  0.52476	2.80035		1.38892
H  1.59836	-0.99545	-0.32552
C  2.6927	1.24565		0.76249
H  3.19995	1.37079		-0.20285
H  2.83901	2.1641		1.33929
H  3.2012	0.42795		1.28713
Cl  -2.1211	-3.38017	0.95469
1
Cl· E= -460.169578413
Cl -2.11798 	0.47154 		-0.01235
88
C3-Cl E=  -2858.60652719- 
Cu  -4.570433	-2.623752	1.018669
N  -3.858298	-2.931443	3.076543
N  -4.961157	-4.670630	0.869831
N  -6.515477	-2.507641	1.545813
N  -4.756975	-3.610853	3.853352
C  -2.831171	-2.589139	3.862318
N  -5.406762	-5.240590	2.031092
C  -4.715930	-5.656256	-0.003335
N  -6.930980	-3.353636	2.535341
C  -7.609110	-2.001348	0.956773
B  -5.930002	-4.345002	3.186295
C  -4.305393	-3.686181	5.133738
C  -3.081148	-3.033422	5.178203
C  -1.641754	-1.849452	3.338690
C  -5.434127	-6.588796	1.896124
C  -4.999595	-6.889546	0.610676
C  -4.230724	-5.403634	-1.394496
C  -8.284448	-3.373715	2.579839
C  -8.750680	-2.513536	1.592290
H  -6.503093	-5.012867	3.994289
C  -5.053972	-4.380184	6.228541
C  -5.878131	-7.507441	2.990755
C  -9.061317	-4.197748	3.557209
H  -1.686474	-0.789004	3.597894
H  -0.717783	-2.260242	3.760493
H  -1.581689	-1.935147	2.250808
H  -4.531407	-4.241462	7.179451
H  -6.071801	-3.988569	6.339741
H  -5.140048	-5.457448	6.043631
H  -8.784968	-3.968391	4.592121
H  -10.130681	-4.001858	3.437244
H  -6.931770	-7.352343	3.251353
H  -8.895057	-5.270128	3.404780
H  -5.290366	-7.360416	3.903890
H  -5.757360	-8.546971	2.672640
C  -7.534228	-1.051384	-0.192165
H  -8.527204	-0.905042	-0.627008
H  -7.158336	-0.072626	0.121639
H  -6.873163	-1.430690	-0.978761
H  -4.582231	-6.195042	-2.065350
H  -4.588115	-4.439563	-1.765898
H  -3.136960	-5.376292	-1.434522
H  -4.908136	-7.872419	0.169618
H  -9.781738	-2.282190	1.365033
H  -2.445233	-2.907516	6.043754
C  1.751837	-0.319479	1.541356
C  1.079359	0.425735	2.521960
C  -0.049653	1.160579	2.194406
C  -0.561064	1.182974	0.861721
C  0.149827	0.428363	-0.118037
C  1.277473	-0.306670	0.222584
H  1.439657	0.421895	3.547780
H  -0.579680	1.718655	2.961554
H  -0.191812	0.428950	-1.148078
H  1.794312	-0.879027	-0.543628
C  -1.732632	1.927723	0.578922
H  -2.161761	2.493486	1.398491
H  -3.129313	-0.455502	1.093578
C  -2.438950	1.988602	-0.743361
H  -3.202195	2.772675	-0.700833
H  -1.726278	2.281212	-1.530660
C  -3.099107	0.670519	-1.217910
H  -2.368122	-0.142285	-1.213568
H  -3.410997	0.802843	-2.263383
C  -4.345679	0.187662	-0.473118
H  -4.741666	-0.676212	-1.008932
H  -5.118536	0.958224	-0.462678
N  -4.126174	-0.268379	0.943474
S  -4.490814	0.925479	2.178298
O  -4.776989	2.203759	1.508315
O  -3.395668	0.809723	3.148181
C  -5.993848	0.410912	2.980275
C  -7.196602	1.029829	2.628980
C  -5.928162	-0.525644	4.010936
C  -8.358458	0.663925	3.300730
H  -7.213727	1.791576	1.857603
C  -7.103418	-0.875530	4.670186
H  -4.980439	-0.965372	4.294002
C  -8.332147	-0.300949	4.319609
H  -9.301424	1.133181	3.032031
H  -7.062667	-1.611132	5.468607
C  -9.611248	-0.731673	4.990000
H  -10.261372	0.123795	5.205774
H  -10.173527	-1.409522	4.334322
H  -9.420649	-1.260781	5.929265
H  2.631536	-0.901548	1.801487
Cl  -2.648824	-2.716727	-0.212360
88
C4-Cl E=  -2858.61313343
Cu  -4.515644	-2.344266	0.964546
N  -4.034935	-2.146873	2.922899
N  -4.247395	-4.365525	1.196515
N  -6.622475	-2.418262	1.580395
N  -4.710776	-2.969431	3.782355
C  -3.271911	-1.325755	3.660840
N  -4.920274	-4.929604	2.244927
C  -3.656241	-5.350899	0.507388
N  -6.876253	-3.341480	2.553525
C  -7.800604	-1.964173	1.145916
B  -5.693977	-4.042695	3.250599
C  -4.376754	-2.668641	5.059759
C  -3.458392	-1.626378	5.019733
C  -2.391722	-0.284439	3.054759
C  -4.754961	-6.274479	2.220838
C  -3.952488	-6.577512	1.127337
C  -2.816596	-5.107398	-0.703536
C  -8.215304	-3.475791	2.734784
C  -8.839977	-2.605429	1.848938
H  -6.090211	-4.714316	4.155893
C  -4.946707	-3.382963	6.244326
C  -5.364809	-7.191744	3.233806
C  -8.815172	-4.412952	3.736204
H  -2.126688	-0.550255	2.032457
H  -2.887257	0.690116	3.013891
H  -1.470363	-0.173657	3.636451
H  -4.523628	-2.966791	7.163140
H  -6.036430	-3.277764	6.292949
H  -4.721833	-4.455132	6.219487
H  -8.492587	-4.179587	4.757639
H  -9.906557	-4.344383	3.702405
H  -6.458377	-7.117117	3.241320
H  -8.536603	-5.454620	3.536875
H -5.015967	-6.968646	4.248566
H -5.097470	-8.226712	3.001277
C -7.877929	-0.945878	0.052294
H -7.064472	-0.221528	0.146581
H -7.785357	-1.420172	-0.932127
H -8.832335	-0.409827	0.084926
H -3.421547	-5.133913	-1.615941
H -2.336812	-4.128472	-0.654516
H -2.036931	-5.870125	-0.777220
H -3.615053	-7.558020	0.821603
H -9.904367	-2.452087	1.733900
H -2.980988	-1.149113	5.864041
C 0.005418	-5.752120	1.377336
C -0.692541	-4.791792	2.124820
C -0.680342	-3.460158	1.742098
C 0.024448	-3.022440	0.578034
C 0.711158	-4.023381	-0.173068
C 0.704731	-5.352273	0.229271
H -0.005971	-6.795978	1.677912
H -1.260069	-5.090178	3.002154
H -1.235516	-2.732709	2.325140
H 1.254113	-3.743998	-1.070849
H 1.243813	-6.091079	-0.359121
C 0.008641	-1.650458	0.227806
H -0.511937	-0.977788	0.899603
H -3.066086	-1.114391	-1.213514
C 0.570641	-1.037513	-1.016501
H 1.014667	-0.062173	-0.770183
H 1.382033	-1.650672	-1.425863
C -0.466753	-0.812452	-2.147703
H -0.939431	-1.767068	-2.413642
H 0.066037	-0.463902	-3.042030
C -1.550603	0.225687	-1.835241
H -2.060677	0.525734	-2.761665
H -1.099364	1.120207	-1.394357
N -2.522553	-0.312604	-0.866370
S -3.547010	0.741307	-0.092562
O -2.730267	1.746373	0.593911
O -4.447132	-0.141576	0.705021
C -4.550028	1.593384	-1.304917
C -5.512991	0.882289	-2.029473
C -4.317663	2.949010	-1.539994
C -6.253436	1.555233	-2.995200
H -5.671226	-0.174014	-1.841756
C -5.074212	3.603570	-2.512659
H -3.566639	3.479831	-0.965432
C -6.048634	2.921546	-3.252798
H -7.006291	1.011265	-3.560308
H -4.902454	4.660717	-2.697276
C -6.868249	3.624763	-4.305758
H -7.937111	3.589465	-4.060328
H -6.581111	4.675895	-4.408555
H -6.748553	3.143528	-5.284403
Cl -4.814783	-2.541453	-1.325086
88
MECP-c4-c5-cl E(S)= -2858.59530614 E(T)= -2858.5982028
Cu -4.637675	-2.200460	1.144901
N -4.262358	-2.166219	3.100306
N -4.177955	-4.284465	0.959983
N -6.656206	-2.711252	1.655755
N -4.636878	-3.274643	3.805277
C -3.764015	-1.274322	3.964847
N -4.652608	-5.052364	1.984899
C -3.695776	-5.110966	0.028304
N -6.755577	-3.750437	2.537346
C -7.894548	-2.335605	1.328409
B -5.469720	-4.395720	3.121192
C -4.358976	-3.090652	5.121086
C -3.792387	-1.826345	5.258541
C -3.291401	0.064453	3.501582
C -4.467488	-6.369553	1.702405
C -3.846734	-6.443924	0.461670
C -3.126213	-4.590935	-1.25298
C -8.065353	-4.037384	2.762518
C -8.823067	-3.151649	2.006681
H -5.765553	-5.221054	3.934443
C -4.652317	-4.114986	6.172205
C -4.894687	-7.474616	2.617431
C -8.519602	-5.136569	3.670961
H -3.010462	0.034084	2.447029
H -4.076242	0.823642	3.619053
H -2.422646	0.404772	4.075035
H -4.249638	-3.785372	7.134580
H -5.730094	-4.274318	6.293120
H -4.206988	-5.086174	5.930046
H -8.161012	-4.994595	4.696905
H -9.613094	-5.167059	3.694999
H -5.985078	-7.512778	2.727108
H -8.161047	-6.116320	3.333632
H -4.471003	-7.361042	3.621734
H -4.563749	-8.437015	2.215454
C -8.128438	-1.201997	0.379274
H -8.768934	-0.433528	0.830416
H -7.175794	-0.747768	0.092675
H -8.624050	-1.544955	-0.537580
H -3.861491	-4.657105	-2.064693
H -2.856841	-3.539168	-1.146962
H -2.241942	-5.163075	-1.553957
H -3.548679	-7.343213	-0.060286
H -9.902582	-3.104173	1.956248
H -3.452094	-1.366051	6.175655
C -1.161208	-4.461009	2.354064
C -1.221221	-3.152850	2.847993
C -0.766466	-2.096796	2.073140
C -0.228454	-2.319174	0.769602
C -0.187312	-3.663141	0.287607
C -0.637933	-4.707969	1.074819
H -1.535268	-5.285189	2.953613
H -1.639756	-2.962709	3.830459
H -0.823343	-1.077668	2.443120
H 0.214676	-3.868938	-0.699189
H -0.604370	-5.724880	0.696823
C 0.236558	-1.218559	0.021722
H 0.273976	-0.263622	0.534689
H -2.612246	-0.464446	-0.769840
C 0.714227	-1.274844	-1.393027
H 1.294476	-0.373422	-1.618477
H 1.379620	-2.136476	-1.537139
C -0.452150	-1.390593	-2.414494
H -1.057014	-2.273003	-2.175805
H -0.045118	-1.536936	-3.422759
C -1.333918	-0.139006	-2.402149
H -2.188111	-0.262850	-3.080749
H -0.755432	0.729121	-2.726418
N -1.792579	0.101205	-1.030421
S -1.913273	1.654603	-0.403786
O -0.965395	2.493821	-1.150493
O -1.781075	1.503786	1.053262
C -3.582323	2.195524	-0.743054
C -3.879981	2.768155	-1.981122
C -4.584371	1.946877	0.197952
C -5.204183	3.089682	-2.275068
H -3.088619	2.962937	-2.697818
C -5.898848	2.281799	-0.110831
H -4.338806	1.491236	1.149744
C -6.231135	2.848456	-1.350748
H -5.443654	3.535147	-3.237480
H -6.682863	2.082333	0.615311
C -7.663896	3.202341	-1.664965
H -8.344863	2.395543	-1.369701
H -7.974624	4.103632	-1.119963
H -7.807958	3.395697	-2.732864
Cl -4.625413	-1.362587	-0.955866
88
c5-cl E=-2858.63291679
Cu -4.182459	-2.926415	0.623917
N -4.095784	-2.436607	2.665755
N -4.635701	-4.926524	1.212128
N -6.313475	-2.562175	0.504466
N -5.193429	-2.839976	3.380409
C -3.232984	-1.897881	3.534961
N -5.596217	-5.029758	2.175764
C -4.235771	-6.162855	0.911206
N -7.013156	-3.017747	1.584744
C -7.204970	-2.148312	-0.399918
B -6.274566	-3.749479	2.733161
C -5.023064	-2.541582	4.697368
C -3.784456	-1.928802	4.831747
C -1.894641	-1.399493	3.087335
C -5.806914	-6.338156	2.483598
C -4.950980	-7.095420	1.692923
C -3.173150	-6.372981	-0.122297
C -8.350251	-2.892101	1.364922
C -8.511974	-2.330638	0.103967
H -7.071617	-4.058226	3.571239
C -6.031725	-2.864556	5.755767
C -6.803366	-6.792220	3.504675
C -9.392428	-3.314944	2.353160
H -1.700958	-1.710520	2.056669
H -1.813197	-0.307763	3.138180
H -1.096807	-1.813116	3.713864
H -5.705394	-2.450260	6.714778
H -7.017614	-2.446993	5.522018
H -6.159858	-3.946351	5.881115
H -9.265909	-2.814330	3.320063
H -10.387498	-3.067598	1.970449
H -7.823383	-6.482333	3.247407
H -9.361366	-4.394635	2.541880
H -6.583461	-6.386997	4.499585
H -6.790292	-7.884354	3.574005
C -6.758419	-1.582180	-1.711169
H -7.093186	-0.544723	-1.838462
H -5.666914	-1.606801	-1.771569
H -7.163378	-2.159700	-2.551668
H -3.534503	-6.988744	-0.955646
H -2.859903	-5.402098	-0.522046
H -2.293246	-6.877078	0.298463
H -4.862206	-8.173705	1.686873
H -9.448422	-2.096478	-0.384857
H -3.338010	-1.566221	5.747937
C 1.236619	-3.014873	1.965051
C 1.640093	-1.681602	2.064366
C 1.322866	-0.778626	1.048894
C 0.614243	-1.201973	-0.081746
C 0.223320	-2.544987	-0.181025
C 0.523448	-3.443076	0.842815
H 2.191686	-1.340192	2.935945
H 1.614580	0.263474	1.141212
H -0.343583	-2.887000	-1.039834
H 0.192999	-4.474779	0.763202
C 0.297873	-0.214295	-1.181004
H 0.768614	0.745463	-0.957703
H -1.787344	-0.761743	-0.984479
C 0.653712	-0.644167	-2.634824
H 1.331837	0.098320	-3.065498
H 1.167600	-1.607046	-2.639197
C -0.671232	-0.690980	-3.419731
H -1.137675	-1.676996	-3.343200
H -0.546417	-0.445775	-4.477666
C -1.548160	0.336706	-2.712473
H -2.621076	0.195407	-2.846235
H -1.259481	1.362259	-2.952685
N -1.218601	0.093201	-1.263750
S -1.687834	1.511585	-0.153166
O -1.248105	2.683226	-0.909065
O -1.089785	1.154681	1.126722
C -3.443716	1.413564	-0.089269
C -4.202411	2.295787	-0.867922
C -4.032936	0.506603	0.798885
C -5.586036	2.268089	-0.727998
H -3.719661	2.992998	-1.543928
C -5.416412	0.502859	0.920034
H -3.440118	-0.188318	1.376685
C -6.210285	1.386955	0.171644
H -6.192807	2.949563	-1.317770
H -5.876260	-0.216048	1.588670
H 1.470787	-3.716231	2.761224
C -7.705740	1.390406	0.347694
H -8.213009	1.873269	-0.493720
H -8.090193	0.370383	0.451535
H -7.982087	1.936626	1.259682
Cl -3.023911	-2.361511	-1.293989
86
c6-cl E= -2398.37418
Cu -4.559659	-2.424181	1.278890
N -4.334487	-3.029825	3.281661
N -4.760530	-4.359887	0.846076
N -6.710811	-2.309343	1.362545
N -5.377932	-3.772990	3.757677
C -3.532994	-2.740549	4.313238
N -5.649369	-5.057828	1.619089
C -4.222350	-5.209959	-0.038529
N -7.297434	-3.232517	2.177012
C -7.661013	-1.464782	0.954691
B -6.427108	-4.359303	2.769528
C -5.245871	-3.940621	5.097350
C -4.078489	-3.291348	5.488303
C -2.261117	-1.978551	4.121085
C -5.675888	-6.351649	1.215781
C -4.780498	-6.484454	0.160823
C -3.177253	-4.781632	-1.019732
C -8.625448	-2.972242	2.292521
C -8.893884	-1.845851	1.522312
H -7.114419	-5.153510	3.339690
C -6.231836	-4.703428	5.925177
C -6.548993	-7.387474	1.850859
C -9.552701	-3.808758	3.117407
H -2.204965	-1.114819	4.792886
H -1.390050	-2.611649	4.331534
H -2.178353	-1.624584	3.090872
H -5.939466	-4.665897	6.978536
H -7.241298	-4.285708	5.837595
H -6.286742	-5.755816	5.624043
H -9.255046	-3.826175	4.172549
H -10.567576	-3.404696	3.059587
H -7.609329	-7.119250	1.784670
H -9.580735	-4.848178	2.770291
H -6.310845	-7.522397	2.912187
H -6.408608	-8.347425	1.345697
C -7.335108	-0.324322	0.041459
H -8.189178	-0.082888	-0.600187
H -7.072029	0.579768	0.603548
H -6.479071	-0.573327	-0.591529
H -3.368699	-5.222576	-2.004169
H -3.160536	-3.694719	-1.124404
H -2.180776	-5.116127	-0.702035
H -4.561919	-7.386577	-0.393304
H -9.856235	-1.372551	1.383212
H -3.668711	-3.242827	6.487811
C -5.767901	1.546509	9.816834
C -6.412973	2.445730	8.964645
C -6.664169	2.095689	7.635846
C -6.277954	0.845019	7.135449
C -5.630643	-0.048698	8.001868
C -5.376949	0.295936	9.330353
H -5.574129	1.816230	10.851833
H -6.723971	3.419715	9.334569
H -7.168580	2.799567	6.976942
H -5.325882	-1.023303	7.624657
H -4.877802	-0.412115	9.987549
C -6.495337	0.476147	5.685496
H -7.374439	0.999130	5.287327
H -6.706606	-0.598618	5.607992
C -5.271487	0.794700	4.804454
H -5.106903	1.881197	4.782163
H -4.378772	0.355916	5.271104
C -5.422797	0.233763	3.390010
H -6.311321	0.651291	2.900923
H -5.588981	-0.845294	3.455716
C -4.190140	0.476014	2.507820
H -3.278054	0.411030	3.118990
H -4.220780	1.488158	2.083056
N -4.163067	-0.512652	1.433060
S -3.390900	-0.284436	0.057143
O -3.674275	0.982807	-0.635449
O -3.728224	-1.586813	-0.641472
C -1.618983	-0.339385	0.348361
C -0.885676	0.844822	0.413711
C -1.011013	-1.571517	0.614176
C 0.469428	0.790840	0.744052
H -1.368886	1.791917	0.197384
C 0.340877	-1.607917	0.941863
H -1.591382	-2.487475	0.557629
C 1.102945	-0.429745	1.012380
H 1.042338	1.713566	0.792155
H 0.815750	-2.565127	1.144090
C 2.574551	-0.487877	1.341127
H 3.164875	-0.741841	0.450369
H 2.942919	0.473068	1.715304
H 2.786857	-1.252217	2.097244
87
TS_c6-c7_cl E=-2858.55756734
Cu -4.664080	-2.308900	1.346724
N -4.139587	-2.651750	3.497096
N -4.782457	-4.325266	1.144068
N -6.751481	-2.471328	1.656597
N -5.010775	-3.491353	4.136842
C -3.217769	-2.284894	4.396192
N -5.364547	-5.025737	2.160168
C -4.478157	-5.189837	0.165767
N -7.101821	-3.318118	2.674041
C -7.884089	-1.948597	1.162960
B -6.058058	-4.264140	3.324391
C -4.651081	-3.642351	5.439231
C -3.511634	-2.877520	5.641689
C -2.052597	-1.417932	4.039395
C -5.420761	-6.339728	1.831322
C -4.857893	-6.481772	0.567423
C -3.864829	-4.751844	-1.126876
C -8.448497	-3.316888	2.832387
C -8.978713	-2.451813	1.884551
H -6.621747	-5.043453	4.032692
C -5.403658	-4.500807	6.407565
C -6.017950	-7.379395	2.726004
C -9.155420	-4.117501	3.880492
H -1.828288	-0.718025	4.852237
H -1.157027	-2.026123	3.860450
H -2.270368	-0.844269	3.142587
H -4.974621	-4.392197	7.408119
H -6.462867	-4.224073	6.460355
H -5.359337	-5.561764	6.134228
H -8.796213	-3.871973	4.886453
H -10.228161	-3.906034	3.842626
H -7.085426	-7.199748	2.899083
H -9.016254	-5.195212	3.738445
H -5.526485	-7.400931	3.705116
H -5.909083	-8.366977	2.268510
C -7.920937	-1.005747	0.004609
H -8.939855	-0.634810	-0.139634
H -7.268539	-0.147656	0.166240
H -7.607803	-1.499300	-0.923390
H -2.772550	-4.830667	-1.106885
H -4.235712	-5.371463	-1.950388
H -4.112010	-3.707214	-1.338648
H -4.744201	-7.399899	0.008051
H -10.021218	-2.207557	1.736037
H -2.962419	-2.764816	6.566513
C 2.596405	0.681467	1.074684
C 1.710809	0.854397	2.146867
C 0.342185	0.759135	1.936221
C -0.180355	0.511362	0.641136
C 0.732423	0.320014	-0.424464
C 2.100195	0.410596	-0.210093
H 3.668273	0.748912	1.238577
H 2.094076	1.061218	3.141883
H -0.350201	0.886806	2.763471
H 0.357535	0.089737	-1.416826
H 2.789755	0.265425	-1.036775
C -1.636753	0.387697	0.480927
H -2.160968	0.734949	1.371921
H -1.827665	-0.789408	0.590447
C -2.324379	0.821123	-0.820307
H -2.795192	1.794619	-0.625123
H -1.576140	0.977375	-1.603666
C -3.391823	-0.144616	-1.367672
H -2.967766	-1.153769	-1.413983
H -3.626109	0.143576	-2.402151
C -4.730408	-0.166124	-0.608502
H -5.340540	-0.969455	-1.042373
H -5.257606	0.773741	-0.801973
N -4.628834	-0.403461	0.839992
S -4.838820	0.881058	1.836190
O -4.959514	2.118521	1.029192
O -3.798427	0.844421	2.888511
C -6.386928	0.692416	2.731185
C -7.497874	1.452278	2.367664
C -6.455181	-0.209705	3.796840
C -8.695342	1.287456	3.066606
H -7.418377	2.168327	1.556607
C -7.654602	-0.360259	4.483430
H -5.581638	-0.786174	4.072804
C -8.794923	0.376731	4.125815
H -9.563266	1.879163	2.784945
H -7.708346	-1.065804	5.309141
C -10.100895	0.154117	4.847372
H -9.954383	0.078598	5.931311
H -10.814443	0.962641	4.656758
H -10.567338	-0.784444	4.517946
Cl -2.185250	-2.585838	0.765282
86
c7-cl E= -2397.71599603
Cu -4.830153	-2.566838	1.476288
N -4.147289	-3.194656	3.520528
N -4.907506	-4.543394	1.139256
N -6.831593	-2.606560	1.871884
N -5.068992	-4.010173	4.127732
C -3.109573	-3.081235	4.357342
N -5.607633	-5.293319	2.038793
C -4.434240	-5.363356	0.193022
N -7.211594	-3.523415	2.813260
C -7.920282	-1.909642	1.516563
B -6.220717	-4.612374	3.297680
C -4.616829	-4.392440	5.352916
C -3.372488	-3.808751	5.536818
C -1.876362	-2.315497	3.996031
C -5.576948	-6.594379	1.663611
C -4.837293	-6.676223	0.485855
C -3.625335	-4.836443	-0.950739
C -8.537607	-3.394829	3.065253
C -9.020416	-2.371173	2.257065
H -6.811592	-5.423013	3.946254
C -5.381679	-5.296880	6.268340
C -6.244195	-7.682458	2.443568
C -9.270326	-4.238871	4.059907
H -1.808214	-1.370693	4.543923
H -0.983536	-2.909343	4.226012
H -1.879829	-2.067655	2.933615
H -4.862481	-5.373448	7.228172
H -6.394462	-4.924027	6.458427
H -5.479422	-6.308298	5.855951
H -8.830692	-4.157174	5.060303
H -10.313252	-3.914427	4.119111
H -7.322586	-7.510953	2.535459
H -9.258857	-5.299129	3.783327
H -5.836987	-7.760429	3.458018
H -6.094017	-8.642828	1.942204
C -7.884242	-0.847420	0.466048
H -8.779954	-0.223056	0.525908
H -7.012265	-0.204850	0.588735
H -7.845863	-1.284919	-0.539664
H -3.178400	-5.657314	-1.518779
H -4.243003	-4.247339	-1.640187
H -2.816129	-4.188907	-0.593682
H -4.618851	-7.570262	-0.081127
H -10.037173	-2.007553	2.208156
H -2.733668	-3.905726	6.403955
C 1.999981	2.100227	1.411601
C 1.502398	1.032787	2.175326
C 0.415222	0.296304	1.730677
C -0.226998	0.597535	0.493280
C 0.292842	1.690118	-0.260561
C 1.383544	2.419783	0.194158
H 1.968554	0.784459	3.125881
H 0.024202	-0.518336	2.334631
H -0.172968	1.957478	-1.204286
H 1.759568	3.248653	-0.401161
C -1.333492	-0.171125	0.060694
H -1.659377	-0.986439	0.697989
C -2.119874	0.103903	-1.185567
H -2.479714	1.144017	-1.174895
H -1.455810	0.033136	-2.063406
C -3.314441	-0.836487	-1.408076
H -2.998514	-1.877956	-1.259372
H -3.644586	-0.753052	-2.452943
C -4.547318	-0.562791	-0.529219
H -5.354573	-1.229514	-0.861941
H -4.887122	0.466409	-0.687355
N -4.312548	-0.837521	0.899647
S -4.085389	0.487891	1.900556
O -3.943589	1.703321	1.074545
O -3.044615	0.147409	2.880882
C -5.615189	0.646140	2.829292
C -6.527803	1.645972	2.497887
C -5.882876	-0.258101	3.862690
C -7.736281	1.721346	3.193938
H -6.292391	2.349997	1.706747
C -7.090722	-0.168817	4.544105
H -5.162484	-1.029179	4.109850
C -8.041343	0.811348	4.213689
H -8.452458	2.497825	2.936431
H -7.307512	-0.879438	5.337960
C -9.367331	0.851482	4.931515
H -9.233967	0.852547	6.020169
H -9.950271	1.738111	4.661384
H -9.967884	-0.033591	4.682474
H 2.851135	2.677003	1.763192
87
c8-cl E= -2858.61865068
Cu -4.041875	-2.741180	1.508113
N -4.052264	-2.485683	3.558353
N -4.114196	-4.841811	1.738771
N -6.140428	-2.666400	1.267518
N -5.056006	-3.209755	4.149383
C -3.327807	-1.937693	4.543050
N -5.091240	-5.222211	2.614242
C -3.511727	-5.951084	1.304175
N -6.776587	-3.364012	2.259779
C -7.075603	-2.291145	0.386664
B -5.968662	-4.149823	3.318038
C -4.963776	-3.111806	5.501082
C -3.876504	-2.295615	5.788216
C -2.130107	-1.086188	4.267730
C -5.108062	-6.576552	2.729339
C -4.109177	-7.078555	1.903663
C -2.375248	-5.867945	0.333702
C -8.109820	-3.423701	2.003080
C -8.338256	-2.740840	0.816340
H -6.729689	-4.696331	4.059985
C -5.884872	-3.814382	6.449828
C -6.067600	-7.313933	3.610679
C -9.091961	-4.120989	2.891381
H -2.413238	-0.037337	4.131679
H -1.420035	-1.142855	5.099521
H -1.618630	-1.427637	3.361235
H -5.670216	-3.495232	7.474172
H -6.938105	-3.601907	6.238532
H -5.760859	-4.902951	6.402389
H -9.063686	-3.728649	3.913568
H -10.104457	-3.981831	2.500503
H -7.109746	-7.122835	3.328373
H -8.898625	-5.198683	2.949882
H -5.959082	-7.026046	4.662983
H -5.888107	-8.390587	3.534406
C -6.729197	-1.505452	-0.837668
H -7.334002	-1.830099	-1.691571
H -6.903025	-0.434011	-0.686572
H -5.674224	-1.644424	-1.093874
H -2.607927	-6.379502	-0.608688
H -2.157490	-4.818708	0.107491
H -1.466720	-6.329531	0.740231
H -3.851428	-8.119179	1.759976
H -9.291512	-2.589386	0.328702
H -3.522066	-2.008277	6.768502
C 1.564903	-0.075801	-2.692049
C 0.999659	-1.344200	-2.533797
C 0.012545	-1.556828	-1.574366
C -0.440968	-0.505546	-0.759739
C 0.142933	0.760242	-0.918122
C 1.137679	0.971312	-1.876584
H 1.328662	-2.171066	-3.157256
H -0.416903	-2.547828	-1.461973
H -0.157616	1.589262	-0.287726
H 1.575179	1.960305	-1.982017
C -1.452069	-0.770284	0.333821
H -1.019795	-1.444746	1.077422
H -5.001039	-0.380009	1.302952
C -2.091321	0.407331	1.059429
H -2.725857	0.003749	1.850027
H -1.266212	0.905588	1.585630
C -2.887043	1.457519	0.264549
H -2.395065	1.697603	-0.684321
H -2.882579	2.378903	0.857801
C -4.353985	1.112118	-0.056900
H -4.416826	0.353778	-0.838620
H -4.850143	2.010977	-0.433922
N -5.176913	0.594135	1.048045
S -5.358818	1.540960	2.422039
O -5.694362	2.889622	1.938961
O -4.231909	1.387712	3.362925
C -6.790557	0.765154	3.153273
C -8.061905	1.108341	2.682846
C -6.618237	-0.178029	4.163628
C -9.174367	0.493793	3.245478
H -8.168925	1.849237	1.897320
C -7.748383	-0.786084	4.711365
H -5.625540	-0.428500	4.518557
C -9.035050	-0.462640	4.266184
H -10.168219	0.756192	2.890958
H -7.620925	-1.520905	5.500357
C -10.257302	-1.115092	4.863846
H -10.907016	-0.371110	5.342221
H -10.855888	-1.615384	4.093139
H -9.990068	-1.859831	5.620226
H 2.334019	0.091144	-3.441134
Cl -2.842047	-1.889172	-0.336755
87
MECP-c8-c3-Cl E(S)= -2858.59166286 E(T)= -2858.5946309
Cu -4.426926	-2.893557	1.388747
N -4.219036	-2.810478	3.570702
N -4.493972	-4.984646	1.461220
N -6.438903	-2.807288	1.579407
N -5.095115	-3.639518	4.213298
C -3.454633	-2.236524	4.506571
N -5.252220	-5.488373	2.479953
C -3.911167	-6.014583	0.840443
N -6.980138	-3.649279	2.509542
C -7.446405	-2.240583	0.906083
B -6.063640	-4.532456	3.395412
C -4.878884	-3.595798	5.555501
C -3.840689	-2.699435	5.780271
C -2.411337	-1.228710	4.132888
C -5.143579	-6.842163	2.506728
C -4.294754	-7.214645	1.471731
C -3.002598	-5.804748	-0.329611
C -8.335092	-3.618218	2.419750
C -8.668166	-2.726367	1.407390
H -6.738062	-5.174574	4.147723
C -5.651449	-4.412164	6.544714
C -5.850491	-7.701395	3.508209
C -9.238974	-4.422071	3.301941
H -2.832644	-0.216117	4.076153
H -1.603033	-1.210828	4.871788
H -1.988977	-1.480186	3.154651
H -5.324775	-4.167667	7.559821
H -6.729554	-4.225354	6.482200
H -5.499069	-5.486940	6.390919
H -9.090267	-4.185159	4.361774
H -10.282839	-4.211275	3.049881
H -6.938288	-7.577112	3.456075
H -9.073900	-5.499360	3.183116
H -5.545096	-7.465217	4.534253
H -5.620018	-8.754328	3.320606
C -7.189613	-1.230857	-0.165081
H -7.855927	-1.385062	-1.020670
H -7.351044	-0.213351	0.208900
H -6.153487	-1.300707	-0.506464
H -3.308494	-6.421181	-1.183850
H -3.010943	-4.753479	-0.631868
H -1.967983	-6.075278	-0.082681
H -3.999299	-8.220689	1.206757
H -9.665008	-2.455369	1.086492
H -3.418716	-2.425826	6.737419
C 1.920973	-0.665630	-2.074717
C 1.654728	-1.411793	-0.917172
C 0.651841	-1.009794	-0.052674
C -0.116165	0.162555	-0.318968
C 0.174965	0.905333	-1.499430
C 1.178294	0.490112	-2.360779
H 2.228102	-2.308998	-0.702377
H 0.419072	-1.595990	0.830440
H -0.389521	1.804945	-1.721577
H 1.392714	1.060625	-3.259862
C -1.114187	0.546945	0.602809
H -1.191711	-0.049499	1.503981
H -3.925763	-0.178318	1.569911
C -1.929531	1.795236	0.552382
H -2.316696	1.992855	1.555830
H -1.263368	2.630067	0.293332
C -3.118318	1.864576	-0.449996
H -2.748347	1.773586	-1.477812
H -3.544383	2.866070	-0.339821
C -4.230907	0.819716	-0.255737
H -3.942537	-0.129646	-0.709842
H -5.138110	1.167090	-0.757854
N -4.575632	0.468317	1.126923
S -5.146192	1.618414	2.195135
O -5.545424	2.788988	1.398155
O -4.164978	1.758524	3.288868
C -6.616194	0.877916	2.892244
C -7.861773	1.447949	2.630919
C -6.489529	-0.247244	3.709877
C -8.998142	0.873162	3.200826
H -7.935492	2.327184	2.000138
C -7.635132	-0.805421	4.266673
H -5.520229	-0.691281	3.899034
C -8.903957	-0.259373	4.020768
H -9.971633	1.316043	3.006693
H -7.539540	-1.685565	4.894793
C -10.139726	-0.908119	4.591439
H -10.949424	-0.184952	4.738279
H -10.512977	-1.685757	3.911849
H -9.932921	-1.389149	5.553727
H 2.707227	-0.984870	-2.752893
Cl -2.546380	-2.106725	0.432277
43
Int-Cl E= -1723.74875787
C 0.976515	-6.545726	-0.067729
C 1.371884	-5.220305	0.140430
C 0.573190	-4.171535	-0.311248
C -0.632774	-4.433397	-0.978290
C -1.017582	-5.762490	-1.190017
C -0.218873	-6.814760	-0.735373
H 2.305603	-5.004901	0.653048
H 0.894757	-3.144292	-0.164098
H -1.945777	-5.975470	-1.715109
H -0.529791	-7.841767	-0.907278
C -1.534391	-3.313152	-1.434409
H -2.408575	-3.723249	-1.946012
H -5.233473	0.157749	-0.420643
C -1.981159	-2.384322	-0.303209
H -2.406253	-3.034543	0.474486
H -1.101753	-1.901413	0.138579
C -3.012100	-1.328719	-0.713764
H -3.889134	-1.824559	-1.155140
H -2.595933	-0.668434	-1.480983
C -3.449341	-0.486666	0.485452
H -2.588888	0.039840	0.907971
H -3.869826	-1.130871	1.273764
N -4.412696	0.536825	0.050460
S -4.889840	1.700190	1.166723
O -5.899298	2.511201	0.478274
O -3.658488	2.284714	1.707101
C -5.704212	0.822136	2.501831
C -7.074214	0.554299	2.413223
C -4.954892	0.375210	3.591290
C -7.690213	-0.168163	3.430645
H -7.647003	0.928736	1.570818
C -5.589475	-0.349224	4.601181
H -3.898370	0.612462	3.656696
C -6.959807	-0.633301	4.537233
H -8.757254	-0.369696	3.373103
H -5.010847	-0.690265	5.455703
C -7.648381	-1.418105	5.626338
H -8.527153	-0.882189	6.004615
H -8.000834	-2.387533	5.250774
H -6.979389	-1.609930	6.471116
H 1.601350	-7.362245	0.284160
Cl -0.680647	-2.320950	-2.759714
